# Supplementary material for: One year prevalence of psychotic disorders among first treatment contact patients at the National Psychiatric Referral and Teaching Hospital in Uganda
Source: PLoS One. 2020 Jan 29;15(1):e0218843. doi: 10.1371/journal.pone.0218843 (PMC6988969; doi:10.1371/journal.pone.0218843)
Supplement: S1 Dataset — (ZIP) [file pone.0218843.s001.zip]

Archive with 1 entries (1 files):
- Cleaned dataset for PlosOne.dta
